# Supplementary material for: Curcumin-Loaded Micelles Dispersed in Ureasil-Polyether Materials for a Novel Sustained-Release Formulation
Source: Pharmaceutics. 2021 May 8;13(5):675. doi: 10.3390/pharmaceutics13050675 (PMC8151228; doi:10.3390/pharmaceutics13050675)
Supplement: Supplementary file 1 [file pharmaceutics-13-00675-s001.zip]

Archive with 1 entries (1 files):
- pharmaceutics-1216851-supplementary.pdf
